# Supplementary material for: Bacillus subtilis 26D Triggers Induced Systemic Resistance against Rhopalosiphum padi L. by Regulating the Expression of Genes AGO, DCL and microRNA in Bread Spring Wheat
Source: Microorganisms. 2023 Dec 14;11(12):2983. doi: 10.3390/microorganisms11122983 (PMC10745712; doi:10.3390/microorganisms11122983)
Supplement: Supplementary file 1 [file microorganisms-11-02983-s001.zip]

Archive with 1 entries (1 files):
- Supplement-Rumyantsev-06112023.pdf
